# Supplementary material for: Comparative Evaluation of Secondary Metabolite Chemodiversity of Citrus Genebank Collection in Greece: Can the Peel be More than Waste?
Source: J Agric Food Chem. 2024 Apr 13;72(16):9019–32. doi: 10.1021/acs.jafc.4c00486 (PMC11190985; doi:10.1021/acs.jafc.4c00486)
Supplement: Supplementary file 1 — jf4c00486_si_001.xlsx [file jf4c00486_si_001.xlsx]

## Sheet: Sup. Table 1
Title page:	Supplementary Table 1. Citrus cultivars of orange, mandarin, lemon, bergamot and lime preserved in the Greek gene bank collection.
		Cultivar	Phylogenomic classification	Origin	Harvest date
		Orange
	1	Aspermo Artas	C. x aurantium var. sinensis L.	Greek	2022-12-02
	2	Strogilo Artas	C. x aurantium var. sinensis L.	Greek	2022-02-16
	3	Plake Artas	C. x aurantium var. sinensis L.	Greek	2022-05-01
	4	Botsato Artas	C. x aurantium var. sinensis L.	Greek	2022-01-16
	5	Mirodato Tibakiou	C. x aurantium var. sinensis L.	Greek	2021-12-15
	6	Lainato Chanion	C. x aurantium var. sinensis L.	Greek	2021-12-16
	7	Thilikoportokalia	C. x aurantium var. sinensis L.	Greek	2022-01-15
	8	Soultani Cretan	C. x aurantium var. sinensis L.	Greek	2022-01-10
	9	Jaffa	C. x aurantium var. sinensis L.	International	2022-02-15
	10	Navellina Artas	C. x aurantium var. sinensis L.	Greek	2022-12-01
	11	WN New Hall	C. x aurantium var. sinensis L.	International	2021-11-14
	12	Sanguine Aigiou	C. x aurantium var. sinensis L.	Greek	2022-02-01
	13	Sanguine Gouritsis	C. x aurantium var. sinensis L.	Greek	2022-04-21
	14	Matsitiko Chiou	C. x aurantium var. sinensis L.	Greek	2022-02-02
	15	Moro	C. x aurantium var. sinensis L.	International	2022-01-14
	16	Valencia Ovale Porou	C. x aurantium var. sinensis L.	Greek	2022-06-16
	17	Valencia Frost	C. x aurantium var. sinensis L.	International	2022-07-03
		Mandarin / Clementine
	18	Common Chios	C. x aurantium var. deliciosa ined.	Greek	2021-12-02
	19	Common Chania	C. x aurantium var. deliciosa ined.	Greek	2021-12-03
	20	Common Asinis	C. x aurantium var. deliciosa ined.	Greek	2021-12-04
	21	Wilking	C. x aurantium var. deliciosa ined.	International	2022-02-19
	22	Clementine Porou	C. x aurantium var. clementina ined.	Greek	2021-11-15
	23	SRA 63	C. x aurantium var. clementina ined.	International	2022-01-13
	24	Nova	﻿C. clementina × (C. paradisi. × C. reticulata)	International	2022-02-17
		Lemon
	26	Maglino Xylokastrou	C. x limon var. limon (L.) Burm. f.	Greek	2022-03-04
	27	Zampetaki	C. x limon var. limon (L.) Burm. f.	Greek	2022-06-02
	28	Vakalou	C. x limon var. limon (L.) Burm. f.	Greek	2022-04-22
	29	Adamopoulou	C. x limon var. limon (L.) Burm. f.	Greek	2022-03-18
	30	Karistino	C. x limon var. limon (L.) Burm. f.	Greek	2022-03-19
	31	Lapithou	C. x limon var. limon (L.) Burm. f.	Greek	2021-10-12
	32	Mikrokarpo Messaras	C. x limon var. limon (L.) Burm. f.	Greek	2022-09-11
	33	Karistoni Xylokastrou	C. x limon var. limon (L.) Burm. f.	Greek	2022-03-20
	34	Ziagara Bianca	C. x limon var. limon (L.) Burm. f.	International	2022-03-05
	35	Eureka SRA 4	C. x limon var. limon (L.) Burm. f.	International	2022-04-23
	36	Nouvel Athos	C. x limon var. limon (L.) Burm. f.	International	2021-12-05
		Bergamot
	37	Chania	C. x limon var. bergamia ined.	Greek	2021-11-16
	38	Femminello	C. x limon var. bergamia ined.	International	2021-11-17
	39	Fantastico VCR	C. x limon var. bergamia ined.	International	2021-11-18
		Lime
	40	Pastolemono Chiou	C. x aurantifolia var. aurantifolia	Greek	2021-11-04
	41	Mexican Lime	C. x aurantifolia var. aurantifolia	International	2021-12-06
	Title: Comparative evaluation of secondary metabolites chemodiversity of Citrus genebank collection in Greece: Can the peel be more than waste?
	Authors: Eftychia Martinidou, Michail Michailidis, Vasileios Ziogas, Domenico Masuero, Andrea Angeli, Theodoros Moysiadis, Stefan Martens, Ioannis Ganopoulos, Athanassios Molassiotis, Eirini Sarrou

## Sheet: Sup Table 2
Title page:	Supplementary Table 2. Quantitative determination of Citrus exocarp physiological data
		Fruit Volume		Fruit area										Height Width -1		Peel thickness
		cm3		cm2		L*		C*		H°		CCI				mm
	Oranges	Mean	SD	Mean	SD	Mean	SD	Mean	SD	Mean	SD	Mean	SD	Mean	SD	Mean	SD
	Aspermo Artas	153.169	7.39744	141.082	5.75863	67.4994	1.18399	70.7978	1.66859	71.0532	1.17902	5.0832	0.41474	1.0603	0.02286	5.4528	0.34363
	Strogilo Artas	209.464	13.2545	169.329	6.47794	68.3911	1.68716	76.4919	1.15186	73.5103	2.3929	4.3314	0.77848	0.9827	0.017	4.2028	0.28872
	Plake Artas	231.101	22.6957	180.591	11.544	63.3731	1.48042	67.3709	1.59117	68.1086	0.58697	6.3373	0.32668	0.9803	0.01263	5.2525	0.35463
	Botsato Artas	209.113	10.841	174.343	7.49958	69.7889	1.63077	76.2947	1.4064	72.6818	1.76135	4.4652	0.59532	1.0707	0.04214	4.6194	0.51507
	Mirodato Tibakiou	189.366	8.65557	163.364	3.26315	75.7447	0.08832	77.3993	0.71651	77.232	0.28346	2.9936	0.07132	1.08	0.02838	3.1472	0.25771
	Lainato Chanion	251.872	18.552	197.39	9.29796	68.1661	0.97156	78.4795	0.79707	73.6051	0.74919	4.3074	0.22165	1.0722	0.01729	4.0972	0.8221
	Thilikoportokalia	132.668	39.2966	122.321	25.5229	69.9453	1.45078	71.0369	1.14373	73.7285	0.83317	4.1725	0.30333	0.9328	0.04494	4.5278	0.70874
	Soultani Cretan	212.965	12.7332	175.719	6.07107	66.3844	0.40228	75.5354	1.60011	70.9683	0.05793	5.1954	0.04927	1.0633	0.02196	4.875	0.21906
	Jaffa	264.068	17.4473	208.571	8.89553	69.85	2.2119	79.0418	1.56478	75.3621	2.65099	3.7612	0.84347	1.1388	0.03349	6.4444	0.31681
	Navellina Artas	383.55	8.37004	260.772	7.06859	67.5944	2.12669	71.8783	2.82175	70.2421	1.35632	5.327	0.57744	1.0678	0.05317	5.4	0.26667
	WN New Hall	300.927	15.3626	224.815	7.87875	67.9867	1.22983	69.893	2.1432	69.5759	1.59583	5.4803	0.55309	1.1144	0.01192	4.6181	0.33397
	Sanguine Aigiou	173.68	9.19986	152.489	7.48598	62.3033	2.0852	71.0901	2.2029	68.4349	2.80185	6.3658	1.14058	1.0505	0.05171	3.8861	0.48964
	Sanguine Gouritsis	157.925	13.0796	140.913	6.33777	68.7742	0.38598	72.3148	1.86169	72.6129	0.40788	4.5486	0.12688	1.0031	0.03779	5.0817	0.28949
	Matsitiko Chiou	177.59	43.3447	145.666	23.3926	68.5197	1.20883	69.7714	1.67951	73.2882	0.24671	4.3853	0.14376	0.8815	0.02452	5.1164	0.7139
	Moro	204.356	17.218	171.432	8.00407	64.4958	5.49705	66.5548	4.52452	68.2383	6.58547	6.0837	2.24043	1.0665	0.02862	4.1306	0.37345
	Valencia Oval Porou	324.297	37.0651	236.829	20.1621	66.7647	1.04575	98.011	11.991	76.9192	0.99324	3.481	0.23897	1.1184	0.04198	5.8269	0.37081
	Valencia Frost	216.599	23.5859	173.45	12.6685	65.9228	1.31614	69.4649	0.90271	70.6153	1.9527	5.3403	0.67655	0.9929	0.00258	4.5047	0.31182
	Grand Mean	230.678	64.099	181.416	35.0978	68.653	3.23292	75.0902	6.67543	73.1322	3.26745	4.4619	1.10407	1.0164	0.07082	4.5486	0.95231
	LSD(0.05)	35.9		20.11		3.2		5.8		3.6		1.2		0.05		0.7
	Min	132.668		122.321		62.3033		66.5548		68.1086		2.9936		0.8815		3.1472
	Max	383.55		260.772		75.7447		98.011		77.232		6.3658		1.1388		6.4444
		Fruit Volume		Fruit area										Height Width -1		Peel thickness
		cm3		cm2		L*		C*		H°		CCI				mm
	Mandarins	Mean	SD	Mean	SD	Mean	SD	Mean	SD	Mean	SD	Mean	SD	Mean	SD	Mean	SD
	Common Chios	64.024	2.03063	71.8129	1.39676	71.0536	0.44951	73.0191	2.69674	74.4057	1.18653	3.9261	0.3456	0.7541	0.01774	2.175	0.07949
	Common Chania	76.8477	3.03735	80.3311	2.488	71.9186	0.31171	72.0045	1.09019	78.7466	1.00012	2.767	0.26927	0.7168	0.0255	2.9194	0.16294
	Common Asinis	133.752	10.4251	116.358	7.23217	64.3867	0.50854	68.6414	1.38882	71.2004	0.85889	5.2885	0.29027	0.7244	0.03525	2.7983	0.16524
	Wilking	78.0247	2.93852	82.096	1.73883	70.4886	0.85855	76.3262	1.64707	76.9009	1.49158	3.3064	0.43147	0.7625	0.01364	2.2972	0.25824
	Clementine Porou	86.7716	8.77495	91.9669	5.35951	60.5022	0.7759	64.9309	0.19802	57.3077	1.92302	10.616	0.93391	0.9135	0.03625	2.1975	0.39413
	SRA 63	80.1495	9.90526	85.1186	6.41783	60.6681	1.82452	65.2299	1.54414	57.9318	0.88568	10.3159	0.61665	0.8325	0.02138	2.4972	0.30916
	Nova	107.854	8.26893	101.332	5.26814	61.8781	0.66935	64.3728	0.77212	61.1279	2.48377	8.9435	1.01766	0.7543	0.0109	2.6875	0.43387
	Grand Mean	94.6555	27.0142	92.9587	17.5318	66.1488	4.52327	69.9119	4.28732	68.1791	8.18514	6.3839	3.00325	0.7771	0.05882	2.3917	0.41471
	LSD(0.05)	12.8		8.4		1.6		2.7		2.7		1.1		0.05		0.5
	Min	64.024		71.8129		60.5022		64.3728		57.3077		2.767		0.7168		2.175
	Max	133.752		116.358		71.9186		76.3262		78.7466		10.616		0.9135		2.9194
		Fruit Volume		Fruit area										Height Width -1		Peel thickness
		cm3		cm2		L*		C*		H°		CCI				mm
	Lemons	Mean	SD	Mean	SD	Mean	SD	Mean	SD	Mean	SD	Mean	SD	Mean	SD	Mean	SD
	Maglino Xylokastrou	130.686	11.8335	133.096	5.60598	74.1194	0.46598	61.2432	1.76529	90.1648	0.52494	-0.0397	0.11979	1.199	0.0491	6.1617	0.60167
	Zampetaki	164.071	3.24964	165.104	2.21905	75.9183	0.1459	61.8073	1.37946	92.2799	0.78407	-0.5283	0.18292	1.3772	0.00889	5.7267	0.25458
	Vakalou	131.025	5.82001	134.577	5.59207	77.7978	0.52702	65.29	2.2342	91.4475	0.58708	-0.3162	0.13312	1.2211	0.03164	4.7047	0.43248
	Adamopoulou	175.826	13.7966	161.441	10.6746	77.2067	0.90815	60.5211	0.4572	92.5119	0.60663	-0.5501	0.12915	1.1774	0.06628	6.3939	0.83971
	Karistino	106.789	4.18903	124.251	2.59548	74.7342	0.25001	64.944	1.60174	88.8754	0.99483	0.2736	0.22073	1.3849	0.02658	5.4547	0.23809
	Lapithou	161.051	22.2457	155.202	17.3437	76.4789	0.6314	59.6283	0.91726	92.6997	0.90093	-0.6122	0.19409	1.2374	0.06495	5.3619	0.02636
	Mikrokarpo Messaras	132.712	11.9141	124.185	8.19134	78.2558	1.44878	56.5819	1.18904	97.9239	1.57664	-1.7729	0.33145	0.9722	0.02425	5.2083	0.86172
	Karistini Xylokastrou	115.675	10.3675	125.704	9.79252	74.1333	1.8536	61.3051	1.44046	91.8293	1.23803	-0.4108	0.29593	1.2797	0.10987	5.8483	0.56807
	Ziagara Bianca	200.713	12.3356	174.191	7.57421	77.8289	0.5171	59.7933	3.32199	95.2677	1.85403	-1.161	0.4328	1.1554	0.00387	6.0083	0.51255
	Eureka SRA 4	170.586	12.0335	150.239	10.3799	75.8906	1.54571	61.7999	2.64906	92.4363	0.48314	-0.5485	0.10014	1.033	0.08158	4.2861	0.89008
	Nouvel Athos	220.75	18.1731	202.404	16.1584	72.6503	0.49202	66.1642	0.35109	93.748	0.51446	-0.8981	0.11828	1.389	0.07504	7.2592	0.73429
	Grand Mean	150.426	38.5198	146.096	27.7257	76.1529	2.02652	61.502	3.08047	92.9071	2.53193	-0.6508	0.56761	1.2074	0.14212	5.5771	0.95434
	LSD(0.05)	21.4		16.8		1.6		2.9		1.6		0.37		0.09		1
	Min	106.789		124.185		72.6503		56.5819		88.8754		-1.7729		0.9722		4.2861
	Max	220.75		202.404		78.2558		66.1642		97.9239		0.2736		1.389		7.2592
		Fruit Volume		Fruit area										Height Width -1		Peel thickness
		cm3		cm2		L*		C*		H°		CCI				mm
	Bergamots	Mean	SD	Mean	SD	Mean	SD	Mean	SD	Mean	SD	Mean	SD	Mean	SD	Mean	SD
	Chania	153.296	17.2212	150.141	13.6969	72.8636	0.33527	69.6904	0.35188	87.5603	0.76769	0.6091	0.20748	1.2372	0.0497	6.9461	0.3842
	Femminello	243.009	21.1602	181.598	10.8991	73.78	0.56206	61.8031	0.9999	91.0505	0.81488	-0.2454	0.19628	0.8938	0.01275	5.14	0.2899
	Fantastico VCR	166.916	12.4214	145.151	6.44669	73.6	1.24307	55.3034	2.65991	101.767	1.921	-2.7527	0.45414	0.9705	0.03345	4.3	0.13333
	Grand Mean	187.74	44.4709	158.964	19.4896	73.4145	0.81865	62.2656	6.40154	93.4593	6.50726	-0.7963	1.53677	1.0338	0.15904	5.462	1.19731
	LSD(0.05)	34.6		21.5		1.6		3.3		2.6		0.6		0.06		0.6
		Fruit Volume		Fruit area										Height Width -1		Peel thickness
		cm3		cm2		L*		C*		H°		CCI				mm
	Limes	Mean	SD	Mean	SD	Mean	SD	Mean	SD	Mean	SD	Mean	SD	Mean	SD	Mean	SD
	Pastolemono Chiou	77.9356	2.98693	92.1938	3.06568	80.04	1.16245	65.3769	2.87592	96.5776	1.09034	-1.4376	0.23074	1.1276	0.06339	3.3183	0.43708
	Mexican Lime	61.6986	7.03927	79.4494	7.51679	58.7406	3.2842	48.4442	3.32985	116.49	0.52003	-8.434	0.61153	1.1536	0.06556	2.9167	0.52042
	Grand Mean	69.8171	10.1233	85.8216	8.6652	69.3903	11.8724	56.9105	9.68293	106.534	10.9331	-4.9358	3.85433	1.1406	0.05941	3.1175	0.48285
	LSD(0.05)	12.3		13		5.6		7.1		1.9		1		0.14		1.1
	Title: Comparative evaluation of secondary metabolites chemodiversity of Citrus genebank collection in Greece: Can the peel be more than waste?
	Authors: Eftychia Martinidou, Michail Michailidis, Vasileios Ziogas, Domenico Masuero, Andrea Angeli, Theodoros Moysiadis, Stefan Martens, Ioannis Ganopoulos, Athanassios Molassiotis, Eirini Sarrou

## Sheet: Sup Table 3
Title page:	Supplementary Table 3. Composition of peel essential oil from eleven lemon cultivars of Greek Citrus Genebank
	Compound	RI	RIL	Maglino Xylokastrou	Zampetaki	Vakalou	Adamopoulou	Karistino	Lapithou	Ziagara Bianca	Mikrokarpo Messaras	Eureka SRA 4	Nouvel Athos	Karistini Xylokastrou
	α-thujene	930	931	0.56	0.44	0.39	0.40	0.37	0.45	0.46	0.37	0.42	0.41	0.53
	α-pinene	936	939	2.11	1.83	1.64	1.73	1.49	1.95	1.88	1.4	1.81	1.68	2.01
	camphene	951	953	0.06	0.05	0.04	0.00	0.00	0.05	0.05	0.00	0.05	0.00	0.05
	sabinene	974	976	2.08	1.86	1.6	1.91	1.56	2.22	2.04	1.41	2.22	1.87	1.93
	β-pinene	977	980	10.45ab	10.19bc	9.13bcd	10.68ab	8.72cd	12.05a	10.38abc	7.67d	10.84ab	9.67bc	10.35abc
	sulcatone	988	991	0.00	0.00	0.00	0.00	0.00	0.00	0.07	0.11	0.07	0.00	0.00
	myrcene	991	991	1.93	1.94	1.84	1.74	1.72	1.82	1.85	1.75	1.82	1.91	1.96
	octanal	1002	1005	0.2	0.33	0.34	0.26	0.33	0.22	0.29	0.6	0.2	0.32	0.25
	α-terpinene	1015	1018	0.33	0.24	0.17	0.20	0.21	0.31	0.25	0.29	0.19	0.26	0.19
	Cumol	1024	1026	0.82	0.9	2.03	1.79	0.00	0.00	0.80	0.00	1.29	0.00	1.34
	p-cymene	1024	1026	1.02	0.6	0.00	0.00	1.97	0.98	0.00	0.00	0.00	0.00	1.12
	limonene	1031	1033	56.51ab	60.51ab	60.05ab	58.21ab	61.05a	58.05ab	56.35ab	56.01b	56.75ab	58.7ab	58.48ab
	cis-β-ocimene	1040	1040	0.05	0.04	0.04	0.00	0.00	0.00	0.07	0.04	0.00	0.14	0.08
	tr-β-ocimene	1049	1050	0.11	0.1	0.09	0.09	0.11	0.1	0.14	0.08	0.09	0.26	0.15
	γ-terpinene	1058	1062	10.84a	8.87bcd	7.55d	8.28cd	8.47bcd	9.71ab	9.22bc	9.25bc	8.17cd	10.78a	9.54abc
	α-terpinenolene	1084	1083	0.00	0.00	0.00	0.00	0.00	0.12	0.09	0.15	0.00	0.00	0.12
	tr-sabinene hydrate	1091	1088	0.61	0.48	0.41	0.41	0.41	0.52	0.48	0.45	0.42	0.49	0.51
	linalool	1096	1098	0.00	0.00	0.00	0.00	0.00	0.00	0.1	0.11	0.14	0.00	0.00
	nonanal	1100	1098	0.55	0.50	0.64	0.57	0.74	0.49	0.59	0.58	0.61	0.45	0.35
	tr-limonene oxide	1132	1129	0.25	0.37	0.41	0.32	0.24	0.37	0.27	0.31	0.32	0.27	0.15
	citronellal	1150	1153	0.41	0.20	0.22	0.27	0.37	0.14	0.23	0.27	0.23	0.00	0.25
	4-terpineol	1170	1173	0.58	0.49	0.59	0.47	0.57	0.56	0.41	0.41	0.3	0.2	0.33
	isogeranial	1179	1177	0.09	0.00	0.00	0.00	0.00	0.00	0.1	0.22	0.1	0.00	0.00
	α-terpineol	1183	1177	1.13	1.00	1.17	0.97	1.35	1.14	1.14	1.18	1.15	0.72	0.76
	nerol	1222	1227	0.23	0.14	0.22	0.24	0.26	0.21	0.21	0.41	0.27	0.42	0.2
	neral	1235	1235	2.8cd	2.66d	3.49bcd	3.54bcd	2.96bcd	2.58d	4.06b	5.62a	3.94bc	3.29bcd	2.45d
	geraniol	1250	1249	0.42	0.27	0.42	0.42	0.35	0.39	0.37	0.63	0.48	0.77	0.33
	citral	1265	1270	3.8bcd	3.66cd	4.75bcd	4.8bcd	4.05bcd	3.58d	5.45b	7.76a	5.33ab	4.53bcd	3.43d
	neryl acetate	1362	1362	0.36	0.37	0.41	0.78	0.52	0.45	0.57	0.7	0.63	0.51	0.64
	geranyl acetate	1380	1383	0.25	0.31	0.47	0.43	0.37	0.28	0.39	0.62	0.35	0.62	0.49
	tr-β-caryophyllene	1402	1401	0.16	0.19	0.16	0.2	0.3	0.31	0.22	0.28	0.24	0.28	0.33
	γ-elemene			0.00	0.45	0.00	0.00	0.00	0.00	0.00	0.00	0.00	0.00	0.00
	tr-α-bergamotene	1425	1420	0.42	0.00	0.4	0.42	0.41	0.33	0.47	0.4	0.48	0.52	0.64
	valencene	1480	1480	0.07	0.12	0.12	0.04	0.07	0.1	0.00	0.11	0.06	0.00	0.00
	cis-α-bisabolene	1492	1493	0.00	0.00	0.63	0.00	0.00	0.00	0.00	0.00	0.00	0.00	0.05
	β-bisabolene	1497	1500	0.73	0.68	0	0.66	0.52	0.51	0.72	0.62	0.72	0.86	0.96
	α-bisabolol	1655	1655	0.04	0.06	0.06	0.00	0.00	0.00	0.00	0.05	0.04	0.00	0.00
	intermedeol	1633	1638	0.04	0.03	0.03	0.03	0.04	0	0.03	0.04	0.04	0.00	0.05
	Total identified %			100	99.9	99.54	99.85	99.56	100	99.75	99.9	99.75	99.92	99.98
	Essential oil content %			1.27b	1.2b	1.03bc	1.37b	1.1bc	0.97c	1.33b	1.07bc	1.23b	1.03bc	1.87a
	Notes: RI: Retention Index of each compound identified in the samples; RIL: Retention Index given by the literature; Letters in the cells represent significant differences according to Tukey’s test for p ≤0.05.
	Title: Comparative evaluation of secondary metabolites chemodiversity of Citrus genebank collection in Greece: Can the peel be more than waste?
	Authors: Eftychia Martinidou, Michail Michailidis, Vasileios Ziogas, Domenico Masuero, Andrea Angeli, Theodoros Moysiadis, Stefan Martens, Ioannis Ganopoulos, Athanassios Molassiotis, Eirini Sarrou

## Sheet: Sup Table 4
Title page:	Supplementary Table 4. Composition of peel essential oil from seven mandarin cultivars of Greek Citrus Genebank
	Compounds	KI	KIL	Common Chios	Common Chania	Common Asimis	Common Wilking	Clementine SRA63	Clementine Porou	Nova
	α-thujene	930	931	0.68	0.00	0.64	0.00	0.00	0.00	0.00
	α-pinene	936	939	1.75	0.78	1.63	0.80	0.73	0.79	0.71
	sabinene	974	976	0.25	0.67	0.24	0.36	0.39	0.99	0.72
	β-pinene	977	980	1.54	0.07	1.49	0.00	0.05	0.05	0.00
	myrcene	991	991	1.97b	2.84a	1.98b	2.86a	2.87a	2.93a	2.75a
	octanal	1002	1005	0.67	1.08	0.83	0.43	0.65	0.49	0.08
	3δ-carene	1008	1011	0.00	0.00	0.00	0.00	0.00	0.00	0.13
	α-terpinene	1015	1018	0.50	0.00	0.48	0.00	0.00	0.00	0.00
	cumol	1024	1026	2.00	0.00	1.63	0.00	0.00	0.00	0.00
	limonene	1031	1033	64.59c	90.91b	66.13c	93.79a	92.80ab	91.72ab	91.06b
	tr-β-ocimene	1049	1050	0.00	0.00	0.00	0.09	0.00	0.08	0.60
	γ-terpinene	1058	1062	17.06	0.00	17.81	0.00	0.00	0.00	0.00
	1-octanol	1070	1065	0.00	0.17	0.00	0.00	0.00	0.00	0.00
	α-terpinenolene	1084	1083	0.94	0.00	0.97	0.00	0.00	0.00	0.00
	linalool	1096	1098	0.57cd	1.26b	0.46d	0.30d	0.84bcd	1.13bc	2.70a
	nonanal	1100	1098	0.00	0.11	0.07	0.00	0.00	0.00	0.00
	citronellal	1150	1153	0.00	0.15	0.00	0.00	0.20	0.14	0.00
	4-terpineol	1170	1173	0.79	0.00	0.49	0.00	0.00	0.00	0.00
	α-terpineol	1084	1083	1.21a	0.18c	0.66b	0.12cd	0.08cd	0.00	0.11
	decanal	1198	1195	0.19	0.51	0.25	0.21	0.62	0.57	0.34
	carvone	1232	1234	0.00	0.00	0.00	0.00	0.00	0.00	0.13
	neral	1235	1235	0.00	0.29	0.00	0.00	0.00	0.00	0.00
	perillaldehyde	1263	1258	0.22	0.00	0.26	0.00	0.00	0.00	0.00
	citral	1265	1270	0.00	0.37	0.00	0.00	0.00	0.00	0.00
	δ-elemene	1328	1325	0.00	0.00	0.00	0.00	0.00	0.00	0.12
	benzoic acid. 2-(methylamino)-methyl ester	1394	1394	4.56	0.00	3.19	0.00	0.00	0.00	0.00
	dodecanal	1398	1394	0.00	0.00	0.00	0.00	0.14	0.10	0.00
	limonen-10-yl acetate	1399	1394	0.00	0.00	0.00	0.00	0.00	0.00	0.13
	D-germacrene	1461	1468	0.00	0.00	0.00	0.00	0.00	0.00	0.24
	valensene	1480	1480	0.00	0.38	0.00	0.00	0.00	0.00	0.00
	α-farnesene	1499	1500	0.00	0.00	0.16	0.00	0.00	0.00	0.00
	δ-cadinene	1506	1509	0.00	0.00	0.00	0.00	0.05	0.00	0.00
	β-sinensal	1661	1655	0.00	0.02	0.00	0.00	0.00	0.06	0.00
	α-sinensal	1691	1689	0.18	0.00	0.31	0.05	0.17	0.39	0.00
	Total identified			99.65	99.80	99.69	98.99	99.62	99.42	99.83
	essential oil content			0.3c	0.4c	0.3c	1.2b	1.0bc	2.1a	1.4b
	Notes: RI: Retention Index of each compound identified in the samples; RIL: Retention Index given by the literature; Letters in the cells represent significant differences according to Tukey’s test for p ≤0.05.
	Title: Comparative evaluation of secondary metabolites chemodiversity of Citrus genebank collection in Greece: Can the peel be more than waste?
	Authors: Eftychia Martinidou, Michail Michailidis, Vasileios Ziogas, Domenico Masuero, Andrea Angeli, Theodoros Moysiadis, Stefan Martens, Ioannis Ganopoulos, Athanassios Molassiotis, Eirini Sarrou

## Sheet: Sup Table 5
Title page:
	Supplementary Table 5. Composition of peel essential oil from seventeen orange cultivars of Greek Citrus Genebank
	Compound	RI	RIL	Navelina Artas	Jaffa	Sanguine Gouritsis	Sanguine Aigiou	Aspermo Artas	Soultani Cretan	Strogilo Artas	Sanguine Moro	Mirodato Tibakiou	Plake Artas	Navel New Hall	Botsato Artas	Valencia Ovale Porou	Valencia Frost	Sanguine Matsitiko Chiou	Lainato Chanion	Thiliko-portokalia
	α-pinene	936	939	0.70	0.67	0.75	0.72	0.72	0.74	0.75	0.75	0.77	0.75	0.80	0.76	0.73	0.72	0.51	0.78	0.67
	sabinene	974	976	0.53	0.70	0.96	0.89	0.41	0.46	0.46	0.96	0.89	1.11	0.48	1.04	0.34	0.80	0.43	0.67	1.25
	β-pinene	977	980	0.00	0.04	0.00	0.00	0.00	0.00	0.00	0.00	0.07	0.06	0.00	0.05	0.00	0.00	0.00	0.07	0.00
	myrcene	991	991	2.83abc	2.82abc	2.83abc	2.80abc	2.78abc	2.85abc	2.91a	2.79abc	2.93a	2.72cd	2.91a	2.75bc	2.88ab	2.72cd	2.08d	2.84abc	2.58cd
	octanal	1002	1005	1.65	0.82	0.86	1.04	1.58	1.29	1.16	0.87	0.23	1.72	1.40	1.68	0.69	0.96	0.63	1.08	1.06
	3δ-carene	1008	1011	0.53	0.00	0.00	0.14	0.00	0.14	0.08	0.27	0.00	0.00	0.14	0.00	0.39	0.00	0.00	0.06	0.00
	limonene	1031	1033	89.02f	91.77bc	89.57ef	89.62	90.20de	90.40de	91.07cd	89.16ef	93.80a	88.90f	91.01cd	89.12	92.29b	92.51b	93.88a	90.91cd	91.87bc
	tr-β-ocimene	1049	1050	0.04	0.00	0.00	0.00	0.00	0.00	0.00	0.05	0.02	0.04	0.00	0.05	0.00	0.00	0.00	0.00	0.00
	1-octanol	1070	1065	0.41	0.21	0.12	0.19	0.42	0.21	0.31	0.13	0.00	0.25	0.17	0.31	0.00	0.00	0.09	0.17	0.32
	linalool	1096	1098	1.01	1.16def	2.88a	2.49ab	1.49cde	1.92bc	1.59cd	2.91a	0.19g	2.00bc	0.96ef	2.31ab	2.05bc	1.63cd	1.54cde	1.26	0.71fg
	nonanal	1100	1098	0.16	0.11	0.08	0.11	0.21	0.14	0.15	0.10	0.05	0.17	0.13	0.13	0.00	0.00	0.00	0.11	0.00
	citronellal	1150	1153	0.22	0.18	0.09	0.12	0.12	0.11	0.07	0.09	0.10	0.08	0.07	0.06	0.00	0.00	0.00	0.15	0.00
	4-terpineol	1170	1173	0.06	0.00	0.10	0.00	0.00	0.00	0.00	0.14	0.00	0.09	0.00	0.00	0.00	0.00	0.00	0.00	0.14
	α-terpineol	1084	1083	0.30	0.16	0.24	0.32	0.26	0.33	0.28	0.30	0.07	0.22	0.24	0.22	0.00	0.00	0.09	0.18	0.15
	decanal	1198	1195	0.81	0.41	0.41	0.39	0.96	0.44	0.49	0.42	0.18	0.83	0.50	0.64	0.39	0.51	0.33	0.50	0.55
	neral	1235	1235	0.32	0.18	0.23	0.26	0.17	0.25	0.16	0.27	0.08	0.25	0.29	0.23	0.00	0.00	0.00	0.29	0.14
	citral	1265	1270	0.44	0.24	0.29	0.31	0.19	0.32	0.22	0.30	0.08	0.31	0.38	0.29	0.16	0.00	0.00	0.37	0.16
	dodecanal	1398	1394	0.06	0.00	0.00	0.00	0.11	0.00	0.00	0.00	0.00	0.09	0.00	0.06	0.00	0.00	0.00	0.00	0.00
	valensene	1480	1480	0.54	0.21	0.26	0.37	0.23	0.23	0.26	0.25	0.37	0.27	0.24	0.18	0.00	0.00	0.43	0.38	0.00
	β-sinensal	1661	1655	0.02	0.04	0.04	0.04	0.00	0.03	0.00	0.04	0.00	0.03	0.01	0.03	0.00	0.08	0.00	0.02	0.00
	farnesol	1675	1679	0.06	0.03	0.00	0.06	0.00	0.00	0.00	0.05	0.02	0.00	0.08	0.00	0.00	0.00	0.00	0.00	0.00
	α-sinensal	1691	1689	0.00	0.02	0.05	0.04	0.00	0.00	0.00	0.06	0.00	0.04	0.03	0.03	0.00	0.00	0.00	0.00	0.00
	nootkatone	1729	1725	0.03	0.00	0.03	0.03	0.03	0.00	0.00	0.03	0.02	0.02	0.04	0.02	0.00	0.00	0.00	0.00	0.00
	Total identified			99.77	99.78	99.80	99.95	99.88	99.86	99.96	99.92	99.89	99.95	99.87	99.97	99.93	99.92	99.99	99.86	99.59
	essential oil content			1.47	1.20	1.70	1.33	1.30	1.60	1.90	1.83	1.77	2.17	1.73	1.80	2.63	2.93	1.57	2.10	1.37
	Notes: RI: Retention Index of each compound identified in the samples; RIL: Retention Index given by the literature; Letters in the cells represent significant differences according to Tukey’s test for p ≤0.05.
	Title: Comparative evaluation of secondary metabolites chemodiversity of Citrus genebank collection in Greece: Can the peel be more than waste?
	Authors: Eftychia Martinidou, Michail Michailidis, Vasileios Ziogas, Domenico Masuero, Andrea Angeli, Theodoros Moysiadis, Stefan Martens, Ioannis Ganopoulos, Athanassios Molassiotis, Eirini Sarrou

## Sheet: Sup Table 6
Title page:
	Supplementary Table 6. Targeted polyphenolic profile of peel from eleven lemon cultivars of Greek Citrus Genebank
		Maglino Xylokastrou	Zampetaki	Vakalou	Adamopoulou	Karistino	Lapithou	Ziagara Bianca	Mikrokarpo Messaras	Eureka SRA 4	Nouvel Athos	Karistini Xylokastrou
	Compounds	mg/100 g dry peel weight
	3,5-diOH-benzoic acid	2.89	1.70333	2.52	2.87667	2.64	1.95	1.92333	2.91	2.42667	2.4	2.95
	coniferyl alcohol	0.583333	0.396667	0.503333	0.766667	0.5	0.63	0.623333	0.456667	0.543333	0.41	0.636667
	apigenin-7-glc	0.983333	0.886667	1.37	1.29333	2.68	0.726667	1.7	2.38	3.37667	0.706667	1.17
	vanillin	0.84	0.173333	0.126667	0.36	0.4	0.386667	0.316667	0.106667	0.193333	0.39	0.266667
	p-coumaric acid	1.06333	0.826667	0.67	1.13333	1.75333	1.03667	0.476667	0.793333	0.836667	0.25	1.24333
	luteolin-7-O-glc	0.146667	0.183333	0.353333	0.19	0.373333	0.126667	0.196667	0.226667	0.403333	0.0533333	0.233333
	quercetin-3-Rha	8.01	16.85	25.25	20.8867	45.6533	8.85667	37.8067	36.9467	39.8133	8.69	22.7133
	quercetin-3-glc + gal	2.4	2.18333	6.20667	3.95333	4.39333	2.63333	0.653333	1.32333	1.62333	0.773333	2.80667
	isorhamnetin-3-glc	0.443333	0.14	0.73	0.28	1.07667	0.273333	0.23	0	0	0.153333	0
	rutin	43.8967	34.4067	101.583	62.6067	75.54	41.52	28.68	24.1033	27.2833	25.1333	65.1733
	isorhamnetin-3-rut	20.4867	14.9367	28.2167	23.11	29.6267	21.9667	13.4067	15.9167	11.9733	15.5767	23.0167
	hesperidin	466.867	1006.03	1399.37	1259.46	2323.14	348.37	1763.94	2589.95	1878.15	379.783	1156.99
	diosmin	403.077	351.073	240.997	410.177	174.533	323.987	151.077	300.277	187.877	386.883	293.49
	tangeretin	0.02	0.02	0.0433333	0.02	0.02	0.04	0.0233333	0.0733333	0.0266667	0.0866667	0.0233333
	bergaptol	7.16	13.1367	17.5467	16.6333	18.07	0.436667	10.18	1.13	0.68	9.37333	10.0967
	narirutin	3.16667	3.57667	6.56	5.98	16.3067	2.63667	9.35	18.0233	19.87	3.22333	6.07667
	eriocitrin	316.843	386.483	512.08	453.827	696.073	388.547	483.777	459.44	527.46	427.153	421.447
	t-ferulic acid	1.35667	1.52333	1.34667	1.52667	1.80667	1.80333	1.08	1.07333	1.46333	1.13333	1.92667
		Standard Errors
	Compounds	Maglino Xylokastrou	Zampetaki	Vakalou	Adamopoulou	Karistino	Lapithou	Ziagara Bianca	Mikrokarpo Messaras	Eureka SRA 4	Nouvel Athos	Karistini Xylokastrou
	3,5-diOH-benzoic acid	0.391067	0.238421	0.106927	0.409932	0.344287	0.28006	0.108985	0.205508	0.428343	0.109697	0.247857
	coniferyl alcohol	0.0233333	0.0523874	0.02848	0.176383	0.083865	0.080829	0.0290593	0.0176383	0.0491031	0.102632	0.0392994
	apigenin-7-glc	0.11893	0.0835331	0.21362	0.413696	0.549758	0.0371184	0.273008	0.0665833	0.0648931	0.243607	0.181475
	vanillin	0.064291	0.0338296	0.0145297	0.06245	0.0321455	0.031798	0.132958	0.0233333	0.031798	0.083865	0.0185592
	p-coumaric acid	0.216128	0.165059	0.0763763	0.22063	0.177983	0.12441	0.106823	0.165965	0.0491031	0.06245	0.147234
	luteolin-7-O-Glc	0.034801	0.024037	0.0611919	0.0288675	0.0779601	0.0120185	0.0233333	0.00881917	0.0176383	0.0333333	0.031798
	quercetin-3-Rha	1.15858	1.89437	3.84843	4.79177	3.72457	0.6592	2.12816	2.79353	0.613877	1.61748	0.940325
	quercetin-3-glc + gal	0.32909	0.302343	0.474178	0.759569	0.975369	0.69822	0.393121	0.358717	0.384592	0.460953	1.35221
	isorhamnetin-3-Glc	0.221836	0.14	0.398037	0.181475	0.351679	0.140989	0.108167	0	0	0.153333	0
	rutin	4.28455	4.86672	6.97239	14.8131	18.0732	9.72864	5.11129	6.60514	5.0759	7.68244	6.27976
	isorhamnetin-3-rutinoside	1.55362	0.83955	1.85188	4.39277	3.66633	4.01056	0.678167	1.45307	1.49315	2.88786	2.30731
	hesperidin	57.2866	221.971	352.061	342.645	244.293	2.57663	68.0433	589.101	77.7893	81.2978	56.2674
	diosmin	44.1347	30.4279	7.37259	63.5604	17.1323	26.0406	1.82286	25.1076	22.9409	44.3982	9.4831
	tangeretin	0	0	0.0133333	0	0	0.0057735	0.00333333	0.00666667	0.00666667	0.0266667	0.00333333
	bergaptol	0.0702377	0.716574	1.49169	2.37614	1.53122	0.0145297	0.830682	0.0404145	0.0737111	1.14659	0.53561
	narirutin	0.547733	0.200859	1.61822	1.99001	3.51788	0.031798	1.17154	2.17455	0.98541	0.791461	1.27481
	eriocitrin	25.7603	15.019	65.0513	57.7612	23.9044	14.9376	28.9193	43.3144	28.0672	20.7414	8.28169
	t-ferulic ac	0.135442	0.11893	0.236807	0.394011	0.334581	0.120046	0.061101	0.0536449	0.217358	0.182239	0.105251
	Title: Comparative evaluation of secondary metabolites chemodiversity of Citrus genebank collection in Greece: Can the peel be more than waste?
	Authors: Eftychia Martinidou, Michail Michailidis, Vasileios Ziogas, Domenico Masuero, Andrea Angeli, Theodoros Moysiadis, Stefan Martens, Ioannis Ganopoulos, Athanassios Molassiotis, Eirini Sarrou

## Sheet: Sup Table 7
Title page:
	Supplementary Table 7. Targeted polyphenolic profile of peel from seven mandarin cultivars of Greek Citrus Genebank
		Nova	Common Chios	Common Chania	Common Asimis	Common Wilking	Clementine SRA63	Clementine Porou
	Compounds	mg/100 g dry peel weight
	3,5-diOH-benzoic acid	2.43333	1.12667	1.71333	1.77333	2.23333	1.61	1.57
	neochlorogenic acid	0.7	0.0633333	0.1	0	0.443333	0.463333	0.32
	cryptochlorogenic acid	0.193333	0	0	0	0.133333	0	0
	t-ferulic ac	7.38	7.01	6.93667	6.54	6.56333	8.07	8.11
	chlorogenic acid	0.36	0.396667	0.17	0	0.236667	0.32	0.23
	coniferyl alcohol	0.903333	0.496667	0.496667	0.543333	1.03	0.58	0.66
	vanillin	0.0633333	0.0633333	0	0.07	0.07	0.0666667	0.0433333
	p-coumaric acid	0.643333	0.91	1.01667	1.4	0.666667	1.24333	0.96
	apigenin-7-glc	3.09333	0.506667	0.676667	0.496667	9.56	0.633333	0.683333
	luteolin	34.21	7.12667	6.53333	7.98667	58.8433	2.41333	2.14667
	quercetin	2.47	2.17667	1.67667	0.823333	2.53667	1.84667	1.55667
	quercetin-3-rha	55.3367	75.6133	62.0467	60.28	72.3467	28.8033	33.0033
	quercetin-3-glc + gal	0.493333	3.98333	0.506667	0.41	1.69667	1.11	1.50333
	rutin	7.45	54.2333	6.98667	5.8	25.2267	14.3167	17.98
	isorhamnetin-3-glc	0.803333	0.926667	0.166667	0	2.69	1.08667	1.82
	isorhamnetin-3-rut	5.15333	13.7533	5.85	2.42	13.9867	5.33667	2.74
	kaempferol-3-rut	1.07667	0	0.206667	0	3.85	0.976667	0.87
	quercetin-3,4-digluc	8.27667	0	0	0	14.72	5.40667	5.51
	hesperetin-7-O-gluc	4.95667	4.89667	3.69333	2.74	6.37333	5.03333	2.86667
	hesperidin	3523.72	5771.14	2877.78	4207.7	4478.29	1613.93	1501.19
	diosmin	72.9967	18.1633	55.78	39.31	154.827	13.9433	15.21
	tangeretin	63.9133	88.7167	108.333	63.55	104.12	12.8433	13.5167
	narirutin	133.46	15.2067	27.4667	15.6	205.763	44.6233	36.94
	eriocitrin	6.57667	4.30667	5.20667	1.53667	7.85	13.5867	7.71667
	Standard Errors
		Nova	Common Chios	Common Chania	Common Asimis	Common Wilking	Clementine SRA63	Clementine Porou
	3,5-diOH-benzoic acid	0.236737	0.136178	0.05696	0.383942	0.198774	0.10504	0.117898
	neochlorogenic acid	0.145717	0.00881917	0.0416333	0	0.184962	0.0817177	0.0321455
	cryptochlorogenic acid	0.0417665	0	0	0	0.0437163	0	0
	t-ferulic ac	1.25694	0.925005	0.777996	0.421466	0.247274	0.207846	0.488774
	chlorogenic acid	0.0650641	0.0669162	0.03	0	0.034801	0.0568624	0.0264575
	coniferyl alcohol	0.0633333	0.0768838	0.0491031	0.0145297	0.085049	0.083865	0.117898
	vanillin	0.0185592	0.0145297	0	0.011547	0.023094	0.0133333	0.0145297
	p-coumaric acid	0.137154	0.0416333	0.127192	0.0404145	0.206989	0.124677	0.217945
	apigenin-7-glc	2.15071	0.0589727	0.104775	0.00881917	4.4031	0.0866667	0.0841295
	luteolin	3.47419	0.407281	0.440051	0.124141	9.22138	0.216974	0.159618
	quercetin	0.280238	0.119768	0.154092	0.0779601	0.162515	0.0920748	0.321783
	quercetin-3-rha	5.65658	5.58652	5.51389	0.484974	6.05642	2.88094	1.02837
	quercetin-3-glc + gal	0.258736	1.18398	0.103494	0.178979	0.394982	0.197569	0.800632
	rutin	2.73518	15.2204	0.913406	2.49993	6.62833	2.09537	9.57519
	isorhamnetin-3-glc	0.0466667	0.0705534	0.166667	0	0.733644	0.172466	0.390683
	isorhamnetin-3-rut	2.23682	1.43742	0.460579	0	5.1282	0.351441	1.26619
	kaempferol-3-rut	0.765427	0	0.0617342	0	1.78621	0.193764	0.106927
	quercetin-3,4-digluc	1.7284	0	0	0	1.50421	1.19456	4.19973
	hesperetin-7-O-gluc	0.669735	0.24251	1.02405	0.109697	0.78148	0.0856997	0.67321
	hesperidin	499.348	369.414	410.239	86.845	527.238	155.869	41.3406
	diosmin	19.778	6.32259	15.9339	7.2111	34.6365	2.29139	4.13653
	tangeretin	14.1006	7.21727	3.22242	1.36832	29.6779	1.41685	0.770981
	narirutin	31.3205	0.423884	5.73122	0.398372	60.7961	4.53596	6.81861
	eriocitrin	0.809451	0.456703	0.568634	0.0606447	1.06171	1.45659	3.05883
	Title: Comparative evaluation of secondary metabolites chemodiversity of Citrus genebank collection in Greece: Can the peel be more than waste?
	Authors: Eftychia Martinidou, Michail Michailidis, Vasileios Ziogas, Domenico Masuero, Andrea Angeli, Theodoros Moysiadis, Stefan Martens, Ioannis Ganopoulos, Athanassios Molassiotis, Eirini Sarrou

## Sheet: Sup Table 8
Title page:
	Supplementary Table 8. Targeted polyphenolic profile of peel from seventeen orange cultivars of Greek Citrus Genebank
		Navelina Artas	Jaffa	Sanguine Gouritsis	Sanguine Aigiou	Aspermo Artas	Soultani Cretan	Strogilo Artas	Sanguine Moro	Mirodato Tibakiou	Plake Artas	Navel New Hall	Botsato Artas	Valencia Ovale Porou	Valencia Frost	Sanguine Matsitiko Chiou	Lainato Chanion	Thilikoportokalia
	Compounds	mg/100 g dry peel weight
	3,5-diOH-benzoic acid	2.58	2.41333	0.433333	1.98667	1.65333	1.99	2.05333	1.66	2.07667	1.5	2.53	1.86333	0.866667	0.863333	0.763333	1.81667	1.84333
	chlorogenic acid	0.31	0.833333	2.29667	2.84	0.16	0.766667	2.27667	0.593333	0.196667	0.243333	0.386667	0.493333	0.24	0.05	0	2.26667	0.733333
	coniferyl alcohol	0.553333	1.35333	0	3.33667	0.246667	1.27	1.55	1.07	0.436667	0.663333	0.786667	0.813333	0.556667	0	0.22	1.81	0.906667
	p-coumaric acid	0.79	0.753333	0.253333	1.13667	0.863333	0.856667	0.85	0.4	0.136667	1.01	0.716667	0.47	0.866667	2.16	0.423333	0.513333	0.696667
	t-ferulic ac	3.58667	7.77	1.58667	6.07333	3.49	4.92667	4.99667	3.82333	2.71	5.12333	4.67667	3.57	4.44667	8.05333	3.26	4.90333	4.31
	apigenin-7-glc	1.23667	0.37	0.466667	0.64	0.306667	0.403333	0.716667	1.10667	0.686667	0.18	1.14667	0.433333	0.58	0.773333	0.266667	1.63667	0.633333
	luteolin	20.24	12.7333	10.5	16.55	14.63	17.2567	14.7333	27.57	33.11	14.01	14.53	31.58	15.15	5.49667	14.33	12.7133	20.0333
	quercetin-3-rha	40.44	36.3467	37.6033	49.3233	44.52	43.0233	44.5633	56.0367	49.72	37.2667	37.7333	51.1167	71.5733	48.8233	40.3333	50.55	49.46
	quercetin-3-glc + gal	0.233333	0.173333	0.0966667	0.346667	0.0866667	0	0.16	0.123333	0.09	0.0166667	0.203333	0.03	0.54	0.473333	0.07	0.226667	0.126667
	rutin	4.34	2.78	2.79333	5.29	1.99	0	3.46333	1.78667	2.25667	0.813333	4.98667	1.15	7.97333	8.89667	1.17	4.02667	2.73667
	isorhamnetin-3-rut	3.10333	3.14667	3.53333	3.60667	3.16333	2.64333	3.66333	3.41667	5.12667	1.77	4.29667	2.19	4.41667	4.56	2.24333	5.34667	3.32
	quercetin-3,4-digluc	8.35333	7.89	24.7733	30.88	2.77667	0	6.79	8.21333	1.94667	3.87667	5.65	1.8	16.7467	26.16	6.74333	8.48	5.14333
	hesperetin-7-O-gluc	2.2	4.46333	3.8	2.65667	3.22333	2.91	4.05667	4.77333	4.47333	2.86333	3.47333	4.96	4.65	0	2.65333	3.60333	3.9
	hesperidin	4129.75	4091.61	4248.46	5725.14	4063.41	1334.64	5966.93	5902.61	2791.86	1121.05	4333.55	3686.48	4587.58	2555.38	3083.09	1548.51	3787.15
	diosmin	193.777	134.877	75.71	195.78	53.2333	73.9633	211.563	27.7367	75.5267	31.2933	246.563	38.1167	94.0933	123.027	16.74	171.38	111.317
	tangeretin	16.3867	11.7867	8.44667	11.68	6.38333	25.9333	20.7	9.11333	14.9633	16.5433	11.96	15.3267	13.0333	20.87	7.17333	29.5367	17.1467
	eriocitrin	3.12333	2.77667	2.04667	3.86333	2.96333	2.49	2.87	4.63333	4.72	1.37	2.16	2.75	2.55	1.91667	1.90667	2.70333	2.62667
	narirutin	41.3967	25.16	16.1167	36.9433	25.5967	39.4767	34.3933	70.8767	84.0867	24.9133	25.66	71.24	32.2967	14.8167	29.0733	26.9833	44.3767
	Standard Errors
		Navelina Artas	Jaffa	Sanguine Gouritsis	Sanguine Aigiou	Aspermo Artas	Soultani Cretan	Strogilo Artas	Sanguine Moro	Mirodato Tibakiou	Plake Artas	Navel New Hall	Botsato Artas	Valencia Ovale Porou	Valencia Frost	Sanguine Matsitiko Chiou	Lainato Chanion	Thilikoportokalia
	3,5-diOH-benzoic acid	0.280416	0.173718	0.0470225	0.173429	0.126798	0.0907377	0.168259	0.0655744	0.031798	0.0665833	0.0585947	0.118509	0.0466667	0.0504425	0.031798	0.143798	0.0887568
	chlorogenic acid	0.0321455	0.14678	0.826324	0.771643	0.01	0.0751295	0.180954	0.131191	0.0296273	0.0133333	0.126667	0.100885	0.0416333	0.05	0	0.526793	0.393503
	coniferyl alcohol	0.0166667	0.14746	0	0.126667	0.126667	0.07	0.034641	0.353601	0.0866667	0.0808977	0.268225	0.0371184	0.118369	0	0.113725	0.0945163	0.251816
	p-coumaric acid	0.170098	0.196412	0.127845	0.18123	0.0617342	0.0202759	0.108167	0.061101	0.0712585	0.0960902	0.179475	0.064291	0.165059	0.22942	0.225191	0.0202759	0.0876229
	t-ferulic ac	0.217588	1.18298	0.14345	0.558102	0.205264	0.36094	0.51847	0.131698	0.178979	0.520651	0.636902	0.222785	0.659023	0.799382	0.923381	0.275338	0.343948
	apigenin-7-glc	0.542597	0.0602771	0.0762306	0.0264575	0.0328295	0.0536449	0.0578312	0.127845	0.0940449	0.0264575	0.331729	0.0296273	0.0550757	0.209152	0.0578312	0.281681	0.0504425
	luteolin	4.22439	1.52311	0.905373	2.59664	1.96792	1.41283	0.593024	2.50645	2.79214	0.863501	2.26242	1.42084	1.66182	0.435597	3.59728	2.21258	2.09145
	quercetin-3-rha	3.69013	2.99709	1.32484	0.97107	0.242693	2.59891	1.17282	2.49484	2.49648	1.50462	2.96075	1.06852	4.44524	2.1452	7.0022	4.80145	3.19581
	quercetin-3-glc + gal	0.075351	0.0409607	0.0448454	0.0648931	0.024037	0	0.051316	0.0698411	0.034641	0.00666667	0.103976	0.0152753	0.263881	0.0705534	0.0360555	0.0352767	0.0290593
	rutin	1.19249	0.699071	0.675385	0.81941	0.467582	0	0.766123	1.31018	0.698029	0.0272845	1.81674	0.310859	3.10471	1.58373	0.50362	0.806171	0.544559
	isorhamnetin-3-rutinoside	0.280377	0.265225	0.144491	0.168259	0.483368	0.184872	0.223184	0.298682	0.481675	0.0950438	0.54275	0.225389	0.114649	0.061101	0.413333	0.525907	0.0953939
	quercetin-3,4-diglucoside	1.58746	1.54053	6.18292	5.66507	0.988843	0	0.740023	3.51398	1.0749	0.323539	1.69447	0.103923	4.54449	2.52937	2.65936	2.4224	0.903997
	hesperetin-7-O-gluc	0.165025	0.362691	0.88459	1.32972	0.0674125	0.186815	0.273028	0.422545	0.724829	0.262064	0.257574	0.418848	1.28555	0	0.048074	0.483609	0.211266
	hesperidin	501.247	223.127	132.023	284.644	867.053	99.0169	214.548	573.667	156.459	40.5534	417.369	649.042	480.329	163.099	198.866	286.096	301.432
	diosmin	22.2634	30.7304	16.0325	4.99552	16.1569	2.88854	30.0975	4.3398	21.0852	5.2281	55.652	13.3095	6.1988	15.8585	6.33945	13.8632	15.9903
	tangeretin	0.896332	0.862058	0.776752	0.805254	0.276305	0.431676	0.66	1.78886	0.62229	0.47502	0.0776745	0.751273	0.652593	0.361985	0.901061	0.909676	3.08883
	eriocitrin	0.652593	0.219874	0.167564	0.772018	0.541736	0.338575	0.67	0.774862	0.246374	0.273008	0.240278	0.338674	0.3005	0.313067	0.258994	0.452487	0.0266667
	narirutin	3.69267	3.69221	3.07773	4.23145	5.45417	7.23678	4.5526	15.1694	8.55117	1.99727	6.9723	3.70745	5.56022	0.969989	3.57269	6.52485	3.92116
	Title: Comparative evaluation of secondary metabolites chemodiversity of Citrus genebank collection in Greece: Can the peel be more than waste?
	Authors: Eftychia Martinidou, Michail Michailidis, Vasileios Ziogas, Domenico Masuero, Andrea Angeli, Theodoros Moysiadis, Stefan Martens, Ioannis Ganopoulos, Athanassios Molassiotis, Eirini Sarrou

## Sheet: Sup Table 9
Title page:
	Supplementary Table 9. Carotenoids content of peel from eleven lemon cultivars of Greek Citrus Genebank
	Lemon	Violaxanthine		Zeaaxanthine	Lutein		b- Cryptoxanthin		a+b Carotene		Uknown 1	Uknown 2	Cumulative carotenoid content
	Maglino Xylokastrou	0.000	d	0.000	0.248	c	0.770	b	0.000	c	0.000	0.000	1018	c
	Zampetaki	1321	bc	0.000	0.668	abc	2618	ab	2517	abc	0.002	0.415	7542	abc
	Vakalou	1363	b	0.000	0.892	abc	0.885	b	1716	abc	0.002	0.309	5167	bc
	Adamopoulou	0.905	bc	0.001	0.356	bc	1079	ab	0.724	bc	0.001	0.267	3333	bc
	Karistino	2442	a	0.001	0.448	abc	1641	ab	1175	bc	0.001	0.284	5992	abc
	Lapithou	0.000	d	0.001	0.796	abc	2066	ab	0.930	bc	0.002	0.367	4163	bc
	Ziagara Bianca	0.530	cd	0.001	0.567	abc	0.786	b	0.931	bc	0.001	0.165	2982	bc
	Mikrokarpo Messaras	0.000	d	0.000	1534	a	0.680	b	4385	a	0.002	0.000	6601	abc
	Eureka SRA 4	1265	bc	0.001	1450	ab	4301	a	4493	a	0.000	0.391	11901	a
	Nouvel Athos	0.000	d	0.001	1122	ab	2868	ab	3313	ab	0.000	0.530	7835	ab
	Karistino Xylokastrou	0.000	d	0.001	0.864	abc	4193	ab	1442	abc	0.000	0.493	6994	abc
	Standard Errors
	Lemon	Violaxanthine		Zeaaxanthine	Lutein		b- Cryptoxanthin		a+b Carotene		Uknown 1	Uknown 2	Cumulative carotenoid content
	Maglino Xylokastrou	0		0	0.0719035		0.109109		0		0	0	0.0497293
	Zampetaki	0.252304		0	0.098287		0.655119		0.775614		0.000333333	0.057955	1.21124
	Vakalou	0.332843		0	0.116001		0.336127		0.764459		0	0.048502	1.1256
	Adamopoulou	0.223467		0.000333333	0.0213854		0.104116		0.169369		0	0.0378197	0.0342799
	Karistino	0.0986852		0.000333333	0.0713076		1.06223		0.386685		0	0.0667191	1.56991
	Lapithou	0		0.000333333	0.0720578		0.413691		0.0684113		0.000333333	0.0770346	0.505324
	Ziagara Bianca	0.205918		0	0.110502		0.232591		0.170931		0	0.0277909	0.28823
	Mikrokarpo Messaras	0		0	0.287191		0.365506		1.42594		0.000333333	0	2.05841
	Eureka SRA 4	0.0218276		0	0.619183		1.36296		0.803667		0	0.0333383	2.78632
	Nouvel Athos	0		0	0.0442581		0.746661		0.159484		0	0.0676667	1.00466
	Karistino Xylokastrou	0		0	0.0420172		0.16958		0.0375337		0	0.0580259	0.110249
	Title: Comparative evaluation of secondary metabolites chemodiversity of Citrus genebank collection in Greece: Can the peel be more than waste?
	Authors: Eftychia Martinidou, Michail Michailidis, Vasileios Ziogas, Domenico Masuero, Andrea Angeli, Theodoros Moysiadis, Stefan Martens, Ioannis Ganopoulos, Athanassios Molassiotis, Eirini Sarrou

## Sheet: Sup Table 10
Title page:
	Supplementary Table 10. Carotenoids content of peel from seven mandarin cultivars of Greek Citrus Genebank
	Mandarin	Violaxanthine		Zeaaxanthine	Lutein		b- Cryptoxanthin		a+b Carotene		Uknown 1	Uknown 2		Cumulative carotenoid content
	Nova	4.26	d	0.005	4625	a	5834	d	3783	bc	0.006	2379	b	20892	c
	Common Chios	0.000	c	0.007	3612	ab	12821	c	3506	bc	0.002	4958	ab	24907	bc
	Common Chania	0.000	c	0.010	5294	a	17845	b	1730	c	0.003	7400	a	32282	b
	Common Asinis	0.000	c	0.012	5962	a	24587	a	7686	a	0.000	7153	a	45400	a
	Common Wilking	0.000	c	0.009	3990	ab	7677	d	5624	ab	0.003	3400	b	20702	c
	Clementine SRA63	9387	a	0.003	1502	b	6441	d	3474	bc	0.025	2855	b	23688	bc
	Clementine Porou	12219	a	0.003	1543	b	6615	d	2871	bc	0.030	3270	b	26551	bc
	Standard Error
	Mandarin	Violaxanthine		Zeaaxanthine	Lutein		b- Cryptoxanthin		a+b Carotene		Uknown 1	Uknown 2		Cumulative carotenoid content
	Nova	0.706		0.001	0.650		0.668		0.970		0.001	0.428		3228
	Common Chios	0.000		0.000	0.280		0.986		1253		0.000	0.638		2590
	Common Chania	0.000		0.001	0.259		0.367		0.119		0.000	0.207		0.953
	Common Asinis	0.000		0.003	1109		0.070		0.580		0.000	1534		3111
	Common Wilking	0.000		0.000	0.079		0.051		0.170		0.000	0.174		0.212
	Clementine SRA63	0.911		0.001	0.177		0.732		0.273		0.001	0.235		1275
	Clementine Porou	1228		0.001	0.389		0.512		0.263		0.004	0.298		0.393
	Title: Comparative evaluation of secondary metabolites chemodiversity of Citrus genebank collection in Greece: Can the peel be more than waste?
	Authors: Eftychia Martinidou, Michail Michailidis, Vasileios Ziogas, Domenico Masuero, Andrea Angeli, Theodoros Moysiadis, Stefan Martens, Ioannis Ganopoulos, Athanassios Molassiotis, Eirini Sarrou

[truncated: 1 more sheets: Sup Table 11]
